# Supplementary material for: Interfacial Water Stability between Modified Phosphogypsum Asphalt Mortar and Aggregate Based on Molecular Dynamics
Source: Polymers (Basel). 2023 Nov 15;15(22):4412. doi: 10.3390/polym15224412 (PMC10675047; doi:10.3390/polym15224412)
Supplement: Supplementary file 1 [file polymers-15-04412-s001.zip]

Archive with 1 entries (1 files):
- polymers-2666454-supplementary.pdf
